# Supplementary material for: Mesenchymal Stem Cell Therapy for Hutchinson–Gilford Progeria: Improvements in Arterial Stiffness and Bone Mineral Density in a Single Case
Source: Children (Basel). 2025 Apr 18;12(4):523. doi: 10.3390/children12040523 (PMC12025413; doi:10.3390/children12040523)
Supplement: Supplementary file 1 [file children-12-00523-s001.zip]

Archive with 1 entries (1 files):
- children-3500174-supplementary.pdf
